# Supplementary material for: Exosomal ALPPL2 and THBS2 as biomarkers for early detection and disease monitoring of pancreatic ductal adenocarcinoma
Source: Br J Cancer. 2025 Sep 3;133(9):1335–43. doi: 10.1038/s41416-025-03167-2 (PMC12572646; doi:10.1038/s41416-025-03167-2)
Supplement: Supplementary file 2 — Supplementary Table S1 [file 41416_2025_3167_MOESM2_ESM.xlsx]

## Sheet: Sheet1
Healthy Control (HC)			Non-Cancerous Condition (NCC)					Pancreatic Ductal Adenocarcinoma (PDAC)
Subject ID	Age (Years)	Gender	Subject ID	Age (Years)	Gender	Diagnosis	Grade	Subject ID	Age (Years)	Gender	Stage
HC-001	47	Female	NCC-001	81	Male	Intraductal Papillary Mucinous Neoplasm (IPMN)	Unknown	PDAC-001	61	Female	I
HC-002	47	Male	NCC-002	46	Female	Intraductal Papillary Mucinous Neoplasm (IPMN)	Unknown	PDAC-002	70	Male	I
HC-003	48	Male	NCC-003	58	Female	Intraductal Papillary Mucinous Neoplasm (IPMN)	Unknown	PDAC-003	77	Male	I
HC-004	49	Female	NCC-004	64	Female	Intraductal Papillary Mucinous Neoplasm (IPMN)	Unknown	PDAC-004	60	Female	IA
HC-005	51	Female	NCC-005	65	Male	Intraductal Papillary Mucinous Neoplasm (IPMN)	High	PDAC-005	64	Female	IA
HC-006	52	Female	NCC-006	66	Male	Intraductal Papillary Mucinous Neoplasm (IPMN)	Low Grade	PDAC-006	68	Male	IA
HC-007	54	Female	NCC-007	66	Male	Intraductal Papillary Mucinous Neoplasm (IPMN)	Unknown	PDAC-007	72	Male	IA
HC-008	55	Female	NCC-008	66	Female	Intraductal Papillary Mucinous Neoplasm (IPMN)	Unknown	PDAC-008	75	Male	IA
HC-009	56	Female	NCC-009	68	Male	Intraductal Papillary Mucinous Neoplasm (IPMN)	Unknown	PDAC-009	76	Female	IA
HC-010	56	Female	NCC-010	68	Female	Intraductal Papillary Mucinous Neoplasm (IPMN)	Unknown	PDAC-010	78	Female	IA
HC-011	56	Female	NCC-011	70	Male	Intraductal Papillary Mucinous Neoplasm (IPMN)	Unknown	PDAC-011	78	Female	IA
HC-012	57	Female	NCC-012	70	Male	Intraductal Papillary Mucinous Neoplasm (IPMN)	Unknown	PDAC-012	78	Female	IA
HC-013	59	Female	NCC-013	72	Male	Intraductal Papillary Mucinous Neoplasm (IPMN)	Unknown	PDAC-013	81	Female	IA
HC-014	60	Female	NCC-014	72	Female	Intraductal Papillary Mucinous Neoplasm (IPMN)	Unknown	PDAC-014	85	Male	IA
HC-015	60	Female	NCC-015	73	Male	Intraductal Papillary Mucinous Neoplasm (IPMN)	Moderate	PDAC-015	86	Male	IA
HC-016	62	Female	NCC-016	76	Male	Intraductal Papillary Mucinous Neoplasm (IPMN)	Low	PDAC-016	56	Female	IB
HC-017	65	Female	NCC-017	77	Female	Intraductal Papillary Mucinous Neoplasm (IPMN)	Unknown	PDAC-017	57	Female	IB
HC-018	65	Female	NCC-018	77	Male	Intraductal Papillary Mucinous Neoplasm (IPMN)	Moderate	PDAC-018	59	Male	IB
HC-019	65	Male	NCC-019	78	Female	Intraductal Papillary Mucinous Neoplasm (IPMN)	Unknown	PDAC-019	61	Female	IB
HC-020	66	Female	NCC-020	80	Male	Intraductal Papillary Mucinous Neoplasm (IPMN)	Unknown	PDAC-020	66	Male	IB
HC-021	67	Female	NCC-021	80	Male	Intraductal Papillary Mucinous Neoplasm (IPMN)	Low	PDAC-021	70	Male	IB
HC-022	67	Female	NCC-022	80	Female	Intraductal Papillary Mucinous Neoplasm (IPMN)	Unknown	PDAC-022	71	Male	IB
HC-023	67	Male	NCC-023	83	Male	Intraductal Papillary Mucinous Neoplasm (IPMN)	Unknown	PDAC-023	72	Male	IB
HC-024	67	Female	NCC-024	84	Male	Intraductal Papillary Mucinous Neoplasm (IPMN)	Unknown	PDAC-024	73	Female	IB
HC-025	68	Female	NCC-025	76	Female	Intraductal Papillary Mucinous Neoplasm (IPMN)	Low	PDAC-025	76	Female	IB
HC-026	68	Male	NCC-026	82	Male	Intraductal Papillary Mucinous Adenoma (IPMA)	Unknown	PDAC-026	76	Female	IB
HC-027	69	Female	NCC-027	34	Female	Mucinous Cystic Neoplasm (MCN)	Unknown	PDAC-027	78	Female	IB
HC-028	70	Male	NCC-028	59	Female	Mucinous Cystic Neoplasm (MCN)	Unknown	PDAC-028	78	Female	IB
HC-029	72	Female	NCC-029	84	Female	Mucinous Cystic Neoplasm (MCN)	Unknown	PDAC-029	83	Male	IB
HC-030	72	Male	NCC-030	87	Male	Mucinous Cystic Neoplasm (MCN)	Unknown	PDAC-030	85	Male	IB
HC-031	72	Female	NCC-031	50	Female	Mucinous Cystic Neoplasm (MCN)	Unknown	PDAC-031	64	Male	IIA
HC-032	72	Female	NCC-032	52	Female	Mucinous Cystic Neoplasm (MCN)	Unknown	PDAC-032	72	Female	IIA
HC-033	74	Female	NCC-033	52	Female	Mucinous Cystic Neoplasm (MCN)	Low	PDAC-033	73	Male	IIA
HC-034	75	Male	NCC-034	55	Female	Mucinous Cystic Neoplasm (MCN)	Unknown	PDAC-034	80	Male	IIA
HC-035	75	Male	NCC-035	67	Female	Mucinous Cystic Neoplasm (MCN)	Unknown	PDAC-035	82	Male	IIA
HC-036	75	Female	NCC-036	81	Male	Mucinous Cystic Neoplasm (MCN)	Low	PDAC-036	89	Male	IIA
HC-037	75	Male	NCC-037	84	Female	Pancreatic Intraepithelial Neoplasia	Unknown	PDAC-037	45	Male	IIB
HC-038	76	Male	NCC-038	88	Male	Pancreatic Intraepithelial Neoplasia	Unknown	PDAC-038	56	Male	IIB
HC-039	77	Male	NCC-039	82	Male	Pancreatic Cyst	Unknown	PDAC-039	58	Female	IIB
HC-040	78	Female	NCC-040	32	Female	Pancreatitis	Unknown	PDAC-040	59	Female	IIB
HC-041	78	Female	NCC-041	38	Male	Pancreatitis	Unknown	PDAC-041	59	Female	IIB
HC-042	80	Male	NCC-042	38	Female	Pancreatitis	Unknown	PDAC-042	60	Male	IIB
HC-043	85	Female	NCC-043	68	Female	Pancreatitis	Unknown	PDAC-043	67	Male	IIB
HC-044	86	Male	NCC-044	77	Male	Pancreatitis	Unknown	PDAC-044	67	Male	IIB
HC-045	87	Female	NCC-045	80	Male	Pancreatitis	Unknown	PDAC-045	70	Male	IIB
HC-046	87	Male	NCC-046	62	Female	Serous Cystadenoma	Low	PDAC-046	70	Male	IIB
HC-047	94	Female	NCC-047	63	Female	Serous Cystadenoma	Unknown	PDAC-047	74	Male	IIB
HC-048	95	Male	NCC-048	69	Female	Serous Cystadenoma	Unknown	PDAC-048	75	Male	IIB
HC-049	28	Female	NCC-049	76	Male	Serous Cystadenoma	Unknown	PDAC-049	76	Female	IIB
HC-050	31	Male						PDAC-050	78	Male	IIB
HC-051	31	Female						PDAC-051	78	Male	IIB
HC-052	32	Male						PDAC-052	79	Male	IIB
HC-053	35	Female						PDAC-053	82	Male	IIB
HC-054	42	Male						PDAC-054	89	Female	IIB
HC-055	42	Female						PDAC-055	57	Female	III
HC-056	44	Female						PDAC-056	59	Female	III
HC-057	46	Female						PDAC-057	63	Female	III
								PDAC-058	65	Female	III
								PDAC-059	68	Female	III
								PDAC-060	71	Female	III
								PDAC-061	72	Female	III
								PDAC-062	73	Female	III
								PDAC-063	84	Female	III
								PDAC-064	59	Male	III
								PDAC-065	62	Male	III
								PDAC-066	66	Male	III
								PDAC-067	66	Male	III
								PDAC-068	74	Male	III
								PDAC-069	80	Male	III
								PDAC-070	81	Male	III
								PDAC-071	83	Male	III
								PDAC-072	44	Female	IV
								PDAC-073	57	Female	IV
								PDAC-074	60	Female	IV
								PDAC-075	62	Female	IV
								PDAC-076	62	Female	IV
								PDAC-077	62	Female	IV
								PDAC-078	64	Female	IV
								PDAC-079	64	Female	IV
								PDAC-080	64	Female	IV
								PDAC-081	67	Female	IV
								PDAC-082	70	Female	IV
								PDAC-083	70	Female	IV
								PDAC-084	71	Female	IV
								PDAC-085	71	Female	IV
								PDAC-086	72	Female	IV
								PDAC-087	72	Female	IV
								PDAC-088	73	Female	IV
								PDAC-089	77	Female	IV
								PDAC-090	80	Female	IV
								PDAC-091	82	Female	IV
								PDAC-092	89	Female	IV
								PDAC-093	58	Male	IV
								PDAC-094	58	Male	IV
								PDAC-095	61	Male	IV
								PDAC-096	61	Male	IV
								PDAC-097	62	Male	IV
								PDAC-098	65	Male	IV
								PDAC-099	66	Male	IV
								PDAC-100	66	Male	IV
								PDAC-101	67	Male	IV
								PDAC-102	68	Male	IV
								PDAC-103	69	Male	IV
								PDAC-104	72	Male	IV
								PDAC-105	72	Male	IV
								PDAC-106	73	Male	IV
								PDAC-107	75	Male	IV
								PDAC-108	76	Male	IV
								PDAC-109	76	Male	IV
								PDAC-110	77	Male	IV
								PDAC-111	77	Male	IV
								PDAC-112	77	Male	IV
								PDAC-113	82	Male	IV
