# Supplementary material for: Exosomal ALPPL2 and THBS2 as biomarkers for early detection and disease monitoring of pancreatic ductal adenocarcinoma
Source: Br J Cancer. 2025 Sep 3;133(9):1335–43. doi: 10.1038/s41416-025-03167-2 (PMC12572646; doi:10.1038/s41416-025-03167-2)
Supplement: Supplementary file 3 — Supplementary Table S2 [file 41416_2025_3167_MOESM3_ESM.xlsx]

## Sheet: Demographics
Patient ID	Age at time of Diagnosis (Years)	Gender
001-002	58	Male
001-010	58	Male
001-016	58	Male
001-017	55	Male
001-019	42	Male
001-020	71	Male
001-021	47	Male
001-025	72	Male
001-027	74	Male
001-028	63	Male
001-018	62	Female
001-003	60	Male
001-005	57	Male
001-006	42	Male
001-007	68	Male
001-009	65	Male
001-022	66	Male
001-023	69	Female
001-001	71	Male
001-008	71	Male
001-011	71	Male
001-012	60	Male
001-013	47	Female
001-014	54	Male
001-015	69	Male
001-026	47	Female

## Sheet: CA19-9
CA19-9 (U/mL)
Patient ID	Time Point #1	Time Point #2	Time Point #3	Time Point #4	Time Point #5	Time Point #6	Time Point #7	Time Point #8	Time Point #9	Time Point #10
001-002	<0.8	<0.8	<0.8	<0.8	<0.8	<0.8
001-010	<0.8	<0.8	<0.8	<0.8	<0.8
001-016	1.3	0.8	<0.8	<0.8	<0.8
001-017	<0.8	<0.8	<0.8	1	<0.8	<0.8
001-019	6.7	6.4	5.5
001-020	13.1	17	13.5	8.7	13.1	11.2	17
001-021	<0.8	<0.8	<0.8	<0.8	<0.8	<0.8
001-025	<0.8	<0.8	<0.8	<0.8	<0.8
001-027	10.5	3.4	4.7	2.7	4.3	4.5
001-028	20.4	7.6	6.1	12
001-018	603	18.8	16.9	20.2	15.7	19	18.6	20	33	34.6
001-003	19.3	19.7	19.8	36.6	39
001-005	85	132	82	22
001-006	716.3	183.7	114.3	84.9	35.7	22.2	14	22.8	147.5
001-007	1803.6	1291.3	107.1	33	16
001-009	1366.9	323.2	103.4	31.9
001-022	25.8	34	211.3	368	50.2	48	49.1
001-023	25.2	40.9	30.1	24.4
001-001	1408.4	63260	40800	20440
001-008	1950	10315	674.7	318.6	1062.5	1246.1
001-011	2250	709.4	1173.9	2116	2950	24590
001-012	45159	60780	3667	18947	195700
001-013	3633	49834.2	45290	7416	5356	12779
001-014	9563	1926	1175.4	4243	4689
001-015	1897.6	790.9	1040.6	332.5
001-026	746.2	464.6	383.8	425.5	1047.2

## Sheet: ALPPL2+ Exo
ALPPL2+ Average Capture (Exosomes/mL)
Patient ID	Time Point #1	Time Point #2	Time Point #3	Time Point #4	Time Point #5	Time Point #6	Time Point #7	Time Point #8	Time Point #9	Time Point #10
001-002	1.48472e+08	309622875	1.75357e+08	5.59084e+08	4.85139e+08	4.20913e+08
001-010	3.39907e+08	5.49611e+08	532093807	4.31121e+08	676158531
001-016	860063021	719923800	770038024	1108194546	9.02168e+08
001-017	4.4877e+08	4.91882e+08	329242083	7.01428e+08	8.5041e+08	1550119747
001-019	1337664263	1578280118	8.68079e+08
001-020	1058806492	1480777015	1134933779	5.49198e+07	1070782315	8.13916e+08	974394283
001-021	1034911921	1114991125	1004082330	1598738116	1269368035	8.11032e+08
001-025	4.9946e+08	454717991	4.71515e+08	8.50892e+08	6.56055e+08
001-027	1087516853	4.78285e+08	9.06958e+08	600167241	6.06201e+08	8.33916e+08
001-028	5.76208e+08	5.67848e+08	2.91644e+08	797262476
001-018	1768508119	1.61491e+08	68161326	9.86663e+07	123844200	1.18704e+08	3.08707e+08	4.30373e+08	251049935	6.741e+07
001-003	44654480	45048947	15972832	65686007	2159545524
001-005	426804429	2.70049e+08	198379328	1.46291e+08
001-006	1877940148	7.06043e+08	829603147	559295966	929023661	4.82362e+08	236076377	816279458	984840880
001-007	2179101731	1998352267	6.7737e+08	639419727	25394813
001-009	1907559442	5.69227e+08	3.63452e+08	1.274e+07
001-022	491900962	7.00236e+08	1814716402	2097357871	5.75345e+08	759183290	677290700
001-023	4.78673e+08	7.96143e+08	935794947	5.36408e+08
001-001	1976308785	2131293073	2116591132	1895131520
001-008	1718290054	1122810754	1126335943	7.3477e+08	9.61559e+08	1.207e+07
001-011	2241855815	1720922441	2225485936	2603485796	3546524257	3592169574
001-012	2373790267	2215018585	1463510391	1989978588	3135129181
001-013	2128462018	3058352231	2843277256	2175100553	2411456363	2196524359
001-014	2377311646	1782599830	1503019942	2042481663	2336590890
001-015	1568609144	1533958707	1455087693	1422082373
001-026	1772065359	2133435128	1554945510	1347334635	1748337210

## Sheet: THBS2+ Exo
THBS2+ Average Capture (Exosomes/mL)
Patient ID	Time Point #1	Time Point #2	Time Point #3	Time Point #4	Time Point #5	Time Point #6	Time Point #7	Time Point #8	Time Point #9	Time Point #10
001-002	1.00155e+08	191931986	3.19247e+08	8.5247e+08	3.50385e+08	4.13679e+08
001-010	1516596949	699602856	5.05608e+08	700586055	5.19263e+08
001-016	1213852999	628670458	1104374834	1477320284	1356158121
001-017	1125277989	2.57741e+08	503188825	8.77226e+08	1119578575	1127956114
001-019	1992914064	1093667492	1184450360
001-020	1090821394	1990487188	1925884225	2.00125e+08	1665570015	842792107	2086918769
001-021	6.53665e+08	904520162	8.49505e+08	8.69866e+08	2232302078	1510687682
001-025	493916006	1070001800	809066648	7.57824e+08	1631455561
001-027	1229285301	720541623	1030277525	4.26724e+08	6.65044e+08	8.10938e+08
001-028	7.63217e+08	241990453	1.35081e+08	759126778
001-018	3128684365	6.20871e+08	672652289	1416451608	473487117	658385559	387955910	538772010	1116900446	1504314553
001-003	100673642	42843594	4.72371e+07	97950826	1349100755
001-005	4.49785e+08	7.48751e+08	3.95729e+08	1.76773e+08
001-006	2465536323	2549121478	1508325552	1401024138	1016392079	798700747	1031963816	1061705821	1661739230
001-007	2959400666	2911903087	1882443814	734260174	4.42014e+07
001-009	3314815690	1094869968	3.80123e+08	4.05239e+06
001-022	413987661	8.09417e+08	2806480947	2914802926	2377022620	1536071599	1682370521
001-023	8.94209e+08	1134177677	9.31168e+08	483109017
001-001	2827092850	3229262617	2957255189	2673490456
001-008	1287993951	2024399146	1033028372	1027466793	1169681474	1939139991
001-011	3131285415	2089741134	2442343226	1941619888	3237847910	3213104069
001-012	2336161218	3121914587	1348713500	2427388091	3498554007
001-013	1860060298	2642308814	1887045382	2180141297	1877856720	2528291202
001-014	3524087157	2331509176	1470601404	2418757631	3122437703
001-015	1739509871	1174500852	1356087211	1317330274
001-026	2017973587	1523514738	1239245914	2172821618	2062580156

## Sheet: Tumor Size
Tumor Size (cm)
Patient ID	Time Point #1	Time Point #2	Time Point #3	Time Point #4	Time Point #5	Time Point #6	Time Point #7	Time Point #8	Time Point #9	Time Point #10
001-002	0	0	0		0	3.52
001-010	14.9	11.7	10.5		8.5
001-016	11.56	5.81	6.6	8.21	9.73
001-017	2.3	1.7	1.57	5.71	7.18	9.33
001-019	1.5	1.6
001-020	5.51	5.01	4.55	4.55		6.15	6.69
001-021	9.8	6.1	4.5	3.9	2.9	3.4
001-025	2.6	1.65	2.13	2.01
001-027	3.8	3.8	3.8	3.2	3.6	4.3
001-028	12.72	12.59	11.09	12.81
001-018	6.2	5.7	3.3	3	2.5	2.2	2	1.1	1.1	2.2
001-003	5.6		4.3	4.2	4.4
001-005	0		0	0
001-006	10.1	6.4	5.4	8	15.77	8.84		12	16.82
001-007	7.19	6.82	6	4.81
001-009	9.3	8.4	8	6
001-022	8.4	9.1	6.6		6.9	7.2	9.1
001-023	7.8	4.24	4.53	3.96
001-001	3.6	6
001-008	5		1.6	1.6	1.68	0.5
001-011		2	2.37	2	8.4
001-012	15.33	14.95	11.08	9.88	12.48	6.41
001-013	9.48	7.39	7.16	7		6.41
001-014	5.24	1.86	2.02	3.63	5.52
001-015	3.15	3.1	5.2
001-026	5.6	4.8		4	4.2
